# Supplementary material for: LIN28B promotes the progression of endometrial cancer through upregulating MYC and correlates with immune microenvironment
Source: Front Oncol. 2025 Jul 16;15:1592193. doi: 10.3389/fonc.2025.1592193 (PMC12307211; doi:10.3389/fonc.2025.1592193)
Supplement: Supplementary file 1 [file DataSheet1.zip]

Archive with 5 entries (4 files):
- Supplementary files/
- Supplementary files/FIG-S1.tif
- Supplementary files/figure S1 legend.docx
- Supplementary files/Table S1.docx
- Supplementary files/Table S2.docx
